# Supplementary material for: Probabilistic atlases of default mode, executive control and salience network white matter tracts: an fMRI-guided diffusion tensor imaging and tractography study
Source: Front Hum Neurosci. 2015 Nov 3;9:585. doi: 10.3389/fnhum.2015.00585 (PMC4630538; doi:10.3389/fnhum.2015.00585)
Supplement: Supplementary file 2 [file Supplementary_Videos_1-33.ZIP]

Archive with 72 entries (69 files):
- Supplementary_Videos_1-33/
- Supplementary_Videos_1-33/.DS_Store
- __MACOSX/
- __MACOSX/Supplementary_Videos_1-33/
- __MACOSX/Supplementary_Videos_1-33/._.DS_Store
- Supplementary_Videos_1-33/Supplementary Video 1 (dDMN nodes).mp4
- __MACOSX/Supplementary_Videos_1-33/._Supplementary Video 1 (dDMN nodes).mp4
- Supplementary_Videos_1-33/Supplementary Video 10 (dDMN D1_D7_GPM).mp4
- __MACOSX/Supplementary_Videos_1-33/._Supplementary Video 10 (dDMN D1_D7_GPM).mp4
- Supplementary_Videos_1-33/Supplementary Video 11 (dDMN D1_D8_GPM).mp4
- __MACOSX/Supplementary_Videos_1-33/._Supplementary Video 11 (dDMN D1_D8_GPM).mp4
- Supplementary_Videos_1-33/Supplementary Video 12 (dDMN D4_D5_GPM).mp4
- __MACOSX/Supplementary_Videos_1-33/._Supplementary Video 12 (dDMN D4_D5_GPM).mp4
- Supplementary_Videos_1-33/Supplementary Video 13 (dDMN D4_D7_GPM).mp4
- __MACOSX/Supplementary_Videos_1-33/._Supplementary Video 13 (dDMN D4_D7_GPM).mp4
- Supplementary_Videos_1-33/Supplementary Video 14 (dDMN D4_D8_GPM).mp4
- __MACOSX/Supplementary_Videos_1-33/._Supplementary Video 14 (dDMN D4_D8_GPM).mp4
- Supplementary_Videos_1-33/Supplementary Video 15 (dDMN D4_D9_GPM).mp4
- __MACOSX/Supplementary_Videos_1-33/._Supplementary Video 15 (dDMN D4_D9_GPM).mp4
- Supplementary_Videos_1-33/Supplementary Video 16 (dDMN D7_D8_GPM).mp4
- __MACOSX/Supplementary_Videos_1-33/._Supplementary Video 16 (dDMN D7_D8_GPM).mp4
- Supplementary_Videos_1-33/Supplementary Video 17 (dDMN D8_D9_GPM).mp4
- __MACOSX/Supplementary_Videos_1-33/._Supplementary Video 17 (dDMN D8_D9_GPM).mp4
- Supplementary_Videos_1-33/Supplementary Video 18 (vDMN V1_V5_GPM).mp4
- __MACOSX/Supplementary_Videos_1-33/._Supplementary Video 18 (vDMN V1_V5_GPM).mp4
- Supplementary_Videos_1-33/Supplementary Video 19 (vDMN V1_V6_GPM).mp4
- __MACOSX/Supplementary_Videos_1-33/._Supplementary Video 19 (vDMN V1_V6_GPM).mp4
- Supplementary_Videos_1-33/Supplementary Video 2 (vDMN nodes).mp4
- __MACOSX/Supplementary_Videos_1-33/._Supplementary Video 2 (vDMN nodes).mp4
- Supplementary_Videos_1-33/Supplementary Video 20 (vDMN V3_V4_GPM).mp4
- __MACOSX/Supplementary_Videos_1-33/._Supplementary Video 20 (vDMN V3_V4_GPM).mp4
- Supplementary_Videos_1-33/Supplementary Video 21 (vDMN V4_V6_GPM).mp4
- __MACOSX/Supplementary_Videos_1-33/._Supplementary Video 21 (vDMN V4_V6_GPM).mp4
- Supplementary_Videos_1-33/Supplementary Video 22 (vDMN V5_V6_GPM).mp4
- __MACOSX/Supplementary_Videos_1-33/._Supplementary Video 22 (vDMN V5_V6_GPM).mp4
- Supplementary_Videos_1-33/Supplementary Video 23 (vDMN V6_V7_GPM).mp4
- __MACOSX/Supplementary_Videos_1-33/._Supplementary Video 23 (vDMN V6_V7_GPM).mp4
- Supplementary_Videos_1-33/Supplementary Video 24 (vDMN V6_V9_GPM).mp4
- __MACOSX/Supplementary_Videos_1-33/._Supplementary Video 24 (vDMN V6_V9_GPM).mp4
- Supplementary_Videos_1-33/Supplementary Video 25 (vDMN V6_V10_GPM).mp4
- __MACOSX/Supplementary_Videos_1-33/._Supplementary Video 25 (vDMN V6_V10_GPM).mp4
- Supplementary_Videos_1-33/Supplementary Video 26 (lECN L1_L3_GPM).mp4
- __MACOSX/Supplementary_Videos_1-33/._Supplementary Video 26 (lECN L1_L3_GPM).mp4
- Supplementary_Videos_1-33/Supplementary Video 27 (lECN L2_L3_GPM).mp4
- __MACOSX/Supplementary_Videos_1-33/._Supplementary Video 27 (lECN L2_L3_GPM).mp4
- Supplementary_Videos_1-33/Supplementary Video 28 (lECN L2_L4_GPM).mp4
- __MACOSX/Supplementary_Videos_1-33/._Supplementary Video 28 (lECN L2_L4_GPM).mp4
- Supplementary_Videos_1-33/Supplementary Video 29 (lECN L3_L4_GPM).mp4
- __MACOSX/Supplementary_Videos_1-33/._Supplementary Video 29 (lECN L3_L4_GPM).mp4
- Supplementary_Videos_1-33/Supplementary Video 3 (lECN nodes).mp4
- __MACOSX/Supplementary_Videos_1-33/._Supplementary Video 3 (lECN nodes).mp4
- Supplementary_Videos_1-33/Supplementary Video 30 (lECN L3_L5_GPM).mp4
- __MACOSX/Supplementary_Videos_1-33/._Supplementary Video 30 (lECN L3_L5_GPM).mp4
- Supplementary_Videos_1-33/Supplementary Video 31 (lECN L3_L6_GPM).mp4
- __MACOSX/Supplementary_Videos_1-33/._Supplementary Video 31 (lECN L3_L6_GPM).mp4
- Supplementary_Videos_1-33/Supplementary Video 32 (rECN R1_R2_GPM).mp4
- __MACOSX/Supplementary_Videos_1-33/._Supplementary Video 32 (rECN R1_R2_GPM).mp4
- Supplementary_Videos_1-33/Supplementary Video 33 (rECN R1_R3_GPM).mp4
- __MACOSX/Supplementary_Videos_1-33/._Supplementary Video 33 (rECN R1_R3_GPM).mp4
- Supplementary_Videos_1-33/Supplementary Video 4 (rECN nodes).mp4
- __MACOSX/Supplementary_Videos_1-33/._Supplementary Video 4 (rECN nodes).mp4
- Supplementary_Videos_1-33/Supplementary Video 5 (aSN nodes).mp4
- __MACOSX/Supplementary_Videos_1-33/._Supplementary Video 5 (aSN nodes).mp4
- Supplementary_Videos_1-33/Supplementary Video 6 (pSN nodes).mp4
- __MACOSX/Supplementary_Videos_1-33/._Supplementary Video 6 (pSN nodes).mp4
- Supplementary_Videos_1-33/Supplementary Video 7 (dDMN D1_D3_GPM).mp4
- __MACOSX/Supplementary_Videos_1-33/._Supplementary Video 7 (dDMN D1_D3_GPM).mp4
- Supplementary_Videos_1-33/Supplementary Video 8 (dDMN D1_D4_GPM).mp4
- __MACOSX/Supplementary_Videos_1-33/._Supplementary Video 8 (dDMN D1_D4_GPM).mp4
- Supplementary_Videos_1-33/Supplementary Video 9 (dDMN D1_D5_GPM).mp4
- __MACOSX/Supplementary_Videos_1-33/._Supplementary Video 9 (dDMN D1_D5_GPM).mp4
- __MACOSX/._Supplementary_Videos_1-33
