# Supplementary material for: Probabilistic atlases of default mode, executive control and salience network white matter tracts: an fMRI-guided diffusion tensor imaging and tractography study
Source: Front Hum Neurosci. 2015 Nov 3;9:585. doi: 10.3389/fnhum.2015.00585 (PMC4630538; doi:10.3389/fnhum.2015.00585)
Supplement: Supplementary file 3 [file Supplementary_Videos_34-66.ZIP]

Archive with 72 entries (69 files):
- Supplementary_Videos_34-66/
- Supplementary_Videos_34-66/.DS_Store
- __MACOSX/
- __MACOSX/Supplementary_Videos_34-66/
- __MACOSX/Supplementary_Videos_34-66/._.DS_Store
- Supplementary_Videos_34-66/Supplementary Video 34 (rECN R1_R4_GPM).mp4
- __MACOSX/Supplementary_Videos_34-66/._Supplementary Video 34 (rECN R1_R4_GPM).mp4
- Supplementary_Videos_34-66/Supplementary Video 35 (rECN R1_R5_GPM).mp4
- __MACOSX/Supplementary_Videos_34-66/._Supplementary Video 35 (rECN R1_R5_GPM).mp4
- Supplementary_Videos_34-66/Supplementary Video 36 (rECN R1_R6_GPM).mp4
- __MACOSX/Supplementary_Videos_34-66/._Supplementary Video 36 (rECN R1_R6_GPM).mp4
- Supplementary_Videos_34-66/Supplementary Video 37 (rECN R2_R5_GPM).mp4
- __MACOSX/Supplementary_Videos_34-66/._Supplementary Video 37 (rECN R2_R5_GPM).mp4
- Supplementary_Videos_34-66/Supplementary Video 38 (rECN R2_R6_GPM).mp4
- __MACOSX/Supplementary_Videos_34-66/._Supplementary Video 38 (rECN R2_R6_GPM).mp4
- Supplementary_Videos_34-66/Supplementary Video 39 (rECN R5_R6_GPM).mp4
- __MACOSX/Supplementary_Videos_34-66/._Supplementary Video 39 (rECN R5_R6_GPM).mp4
- Supplementary_Videos_34-66/Supplementary Video 40 (aSN A1_A3_GPM).mp4
- __MACOSX/Supplementary_Videos_34-66/._Supplementary Video 40 (aSN A1_A3_GPM).mp4
- Supplementary_Videos_34-66/Supplementary Video 41 (aSN A1_A4_GPM).mp4
- __MACOSX/Supplementary_Videos_34-66/._Supplementary Video 41 (aSN A1_A4_GPM).mp4
- Supplementary_Videos_34-66/Supplementary Video 42 (aSN A2_A3_GPM).mp4
- __MACOSX/Supplementary_Videos_34-66/._Supplementary Video 42 (aSN A2_A3_GPM).mp4
- Supplementary_Videos_34-66/Supplementary Video 43 (aSN A3_A4_GPM).mp4
- __MACOSX/Supplementary_Videos_34-66/._Supplementary Video 43 (aSN A3_A4_GPM).mp4
- Supplementary_Videos_34-66/Supplementary Video 44 (aSN A3_A5_GPM).mp4
- __MACOSX/Supplementary_Videos_34-66/._Supplementary Video 44 (aSN A3_A5_GPM).mp4
- Supplementary_Videos_34-66/Supplementary Video 45 (aSN A3_A6_GPM).mp4
- __MACOSX/Supplementary_Videos_34-66/._Supplementary Video 45 (aSN A3_A6_GPM).mp4
- Supplementary_Videos_34-66/Supplementary Video 46 (aSN A3_A7_GPM).mp4
- __MACOSX/Supplementary_Videos_34-66/._Supplementary Video 46 (aSN A3_A7_GPM).mp4
- Supplementary_Videos_34-66/Supplementary Video 47 (aSN A4_A7_GPM).mp4
- __MACOSX/Supplementary_Videos_34-66/._Supplementary Video 47 (aSN A4_A7_GPM).mp4
- Supplementary_Videos_34-66/Supplementary Video 48 (aSN A6_A7_GPM).mp4
- __MACOSX/Supplementary_Videos_34-66/._Supplementary Video 48 (aSN A6_A7_GPM).mp4
- Supplementary_Videos_34-66/Supplementary Video 49 (pSN P3_P5_GPM).mp4
- __MACOSX/Supplementary_Videos_34-66/._Supplementary Video 49 (pSN P3_P5_GPM).mp4
- Supplementary_Videos_34-66/Supplementary Video 50 (pSN P3_P7_GPM).mp4
- __MACOSX/Supplementary_Videos_34-66/._Supplementary Video 50 (pSN P3_P7_GPM).mp4
- Supplementary_Videos_34-66/Supplementary Video 51 (pSN P5_P7_GPM).mp4
- __MACOSX/Supplementary_Videos_34-66/._Supplementary Video 51 (pSN P5_P7_GPM).mp4
- Supplementary_Videos_34-66/Supplementary Video 52 (pSN P5_P10_GPM).mp4
- __MACOSX/Supplementary_Videos_34-66/._Supplementary Video 52 (pSN P5_P10_GPM).mp4
- Supplementary_Videos_34-66/Supplementary Video 53 (pSN P5_P12_GPM).mp4
- __MACOSX/Supplementary_Videos_34-66/._Supplementary Video 53 (pSN P5_P12_GPM).mp4
- Supplementary_Videos_34-66/Supplementary Video 54 (pSN P7_P8_GPM).mp4
- __MACOSX/Supplementary_Videos_34-66/._Supplementary Video 54 (pSN P7_P8_GPM).mp4
- Supplementary_Videos_34-66/Supplementary Video 55 (pSN P7_P9_GPM).mp4
- __MACOSX/Supplementary_Videos_34-66/._Supplementary Video 55 (pSN P7_P9_GPM).mp4
- Supplementary_Videos_34-66/Supplementary Video 56 (pSN P7_P10_GPM).mp4
- __MACOSX/Supplementary_Videos_34-66/._Supplementary Video 56 (pSN P7_P10_GPM).mp4
- Supplementary_Videos_34-66/Supplementary Video 57 (pSN P7_P12_GPM).mp4
- __MACOSX/Supplementary_Videos_34-66/._Supplementary Video 57 (pSN P7_P12_GPM).mp4
- Supplementary_Videos_34-66/Supplementary Video 58 (pSN P9_P12_GPM).mp4
- __MACOSX/Supplementary_Videos_34-66/._Supplementary Video 58 (pSN P9_P12_GPM).mp4
- Supplementary_Videos_34-66/Supplementary Video 59 (pSN P10_P12_GPM).mp4
- __MACOSX/Supplementary_Videos_34-66/._Supplementary Video 59 (pSN P10_P12_GPM).mp4
- Supplementary_Videos_34-66/Supplementary Video 60 (all_dDMN_GPMs).mp4
- __MACOSX/Supplementary_Videos_34-66/._Supplementary Video 60 (all_dDMN_GPMs).mp4
- Supplementary_Videos_34-66/Supplementary Video 61 (all_vDMN_GPMs).mp4
- __MACOSX/Supplementary_Videos_34-66/._Supplementary Video 61 (all_vDMN_GPMs).mp4
- Supplementary_Videos_34-66/Supplementary Video 62 (all_lECN_GPMs).mp4
- __MACOSX/Supplementary_Videos_34-66/._Supplementary Video 62 (all_lECN_GPMs).mp4
- Supplementary_Videos_34-66/Supplementary Video 63 (all_rECN_GPMs).mp4
- __MACOSX/Supplementary_Videos_34-66/._Supplementary Video 63 (all_rECN_GPMs).mp4
- Supplementary_Videos_34-66/Supplementary Video 64 (all_aSN_GPMs).mp4
- __MACOSX/Supplementary_Videos_34-66/._Supplementary Video 64 (all_aSN_GPMs).mp4
- Supplementary_Videos_34-66/Supplementary Video 65 (all_pSN_GPMs).mp4
- __MACOSX/Supplementary_Videos_34-66/._Supplementary Video 65 (all_pSN_GPMs).mp4
- Supplementary_Videos_34-66/Supplementary Video 66 (all_Arcuate_GPMs).mp4
- __MACOSX/Supplementary_Videos_34-66/._Supplementary Video 66 (all_Arcuate_GPMs).mp4
- __MACOSX/._Supplementary_Videos_34-66
